# Supplementary material for: Respiratory microbiota transplantation: optimized framework and its impact on metabolic and immune characteristics
Source: Chin Med J Pulm Crit Care Med. 2026 Jun 8;4(2):184–92. doi: 10.1016/j.pccm.2026.05.002 (PMC13323557; doi:10.1016/j.pccm.2026.05.002)
Supplement: Supplementary file 2 [file mmc2.xlsx]

## Sheet: Table S1
Supplementary Table 1: The bacterial genera identified in DNA extraction blank and PCR blank. Genera with at least two reads in either sample are shown.
Genus	DNA extraction blank	PCR blank
k__Bacteria;p__Proteobacteria;c__Gammaproteobacteria;o__Aeromonadales;f__Aeromonadaceae;g__Aeromonas	75	71
k__Bacteria;p__Proteobacteria;c__Betaproteobacteria;o__Burkholderiales;f__Oxalobacteraceae;g__	106	0
k__Bacteria;p__Proteobacteria;c__Gammaproteobacteria;o__Vibrionales;f__Pseudoalteromonadaceae;g__Pseudoalteromonas	0	189
k__Bacteria;p__Proteobacteria;c__Alphaproteobacteria;o__Rhizobiales;f__Bartonellaceae;g__	25	30
k__Bacteria;p__Proteobacteria;c__Betaproteobacteria;o__Burkholderiales;f__Comamonadaceae;g__Limnohabitans	42	12
k__Bacteria;p__Proteobacteria;c__Alphaproteobacteria;o__Rhizobiales;f__Bradyrhizobiaceae;g__	70	24
k__Bacteria;p__Actinobacteria;c__Actinobacteria;o__Actinomycetales;f__Micrococcaceae;g__Arthrobacter	47	0
k__Bacteria;p__Firmicutes;c__Clostridia;o__Clostridiales;f__Lachnospiraceae;g__Oribacterium	28	0
k__Bacteria;p__Proteobacteria;c__Epsilonproteobacteria;o__Campylobacterales;f__Campylobacteraceae;g__Arcobacter	10	0
k__Bacteria;p__Firmicutes;c__Clostridia;o__Clostridiales;f__[Tissierellaceae];g__Peptoniphilus	47	0
k__Bacteria;p__Bacteroidetes;c__Bacteroidia;o__Bacteroidales;f__Porphyromonadaceae;g__Tannerella	0	10
k__Bacteria;p__Bacteroidetes;c__[Saprospirae];o__[Saprospirales];f__Chitinophagaceae;g__Sediminibacterium	15	0
k__Bacteria;p__Firmicutes;c__Clostridia;o__Clostridiales;f__[Acidaminobacteraceae];g__	24	0
k__Bacteria;p__Proteobacteria;c__Betaproteobacteria;o__Burkholderiales;f__Comamonadaceae;g__Variovorax	0	21
k__Bacteria;p__Firmicutes;c__Clostridia;o__Clostridiales;f__Lachnospiraceae;g__Moryella	18	0
k__Bacteria;p__Firmicutes;c__Erysipelotrichi;o__Erysipelotrichales;f__Erysipelotrichaceae;g__Sharpea	12	0
k__Bacteria;p__Proteobacteria;c__Betaproteobacteria;o__Burkholderiales;f__Comamonadaceae;g__Hydrogenophaga	2	0
k__Bacteria;p__Proteobacteria;c__Alphaproteobacteria;o__Caulobacterales;f__Caulobacteraceae;g__Mycoplana	0	2

## Sheet: Table S2
Supplementary Table 2: The list of 45 bacterial genera (relative abundance > 0.001), their alterations (enriched, maintained, depleted) in recipient mice relative to donors, their average fold-changes, and their contribution to the donor-recipient microbiota similarity in SPF-to-GF respiratory microbiota transplantation.
Genus	Recipient-to-donor change	Average Fold-change	SD Fold-change	Contribution to donor-recipient similarity
Citrobacter	Significantly enriched	22.0575	6.06046	0.00124047
RB41	Significantly enriched	11.8957	4.42527	0.00020684
Lactococcus	Significantly enriched	7.8236	1.57299	0.000235096
Uruburuella	Significantly enriched	6.59898	1.25422	0.00117553
Roseomonas	Significantly enriched	6.24731	2.07872	-0.000150668
Lactobacillus	Significantly enriched	5.52656	1.41534	-0.0103955
Enterococcus	Significantly enriched	4.50819	0.841433	0.000173713
Methylobacterium	Significantly enriched	4.4345	1.32126	0.000143732
Sphingomonadaceae	Abundance maintained	2.51267	0.978298	3.30857e-05
Pseudomonas	Abundance maintained	2.01539	1.17354	0.00489104
Lachnospiraceae	Abundance maintained	1.99895	1.67422	0.00197897
Stenotrophomonas	Abundance maintained	1.69911	0.438614	0.00579093
Streptococcus	Abundance maintained	1.61698	0.755857	0.00467864
Chryseobacterium	Abundance maintained	1.60771	0.370379	-8.40498e-05
Enhydrobacter	Abundance maintained	1.47661	0.292485	0.00041901
Enterobacteriaceae	Abundance maintained	1.25852	0.250565	0.0197396
Comamonadaceae	Abundance maintained	1.2003	0.230655	0.00056881
Acetobacteraceae	Abundance maintained	1.16403	0.293118	0.00501678
Xanthobacter	Abundance maintained	1.00304	0.869146	0.00424029
Bradyrhizobiaceae	Abundance maintained	0.987402	0.209662	0.000474898
Corynebacterium	Abundance maintained	0.984032	0.152487	0.00137541
Exiguobacteraceae	Abundance maintained	0.91485	0.158332	0.000234247
Sphingomonas	Abundance maintained	0.847455	0.34454	0.000193929
Rothia	Abundance maintained	0.755312	0.26536	0.000176462
Deinococcus	Significantly depleted	0.679422	0.103814	0.00410246
Bacillus	Significantly depleted	0.641	0.105551	0.000125474
Rhizobiales	Significantly depleted	0.62861	0.140997	0.000403394
Sphingobacterium	Significantly depleted	0.578402	0.138928	-0.00193291
Acidovorax	Significantly depleted	0.57829	0.0932723	-9.4485e-05
Rubellimicrobium	Significantly depleted	0.575764	0.154195	0.000256149
Staphylococcus	Significantly depleted	0.543245	0.079138	-0.00011657
Chelonobacter	Significantly depleted	0.501721	0.178794	-4.27932e-05
Acinetobacter	Significantly depleted	0.489953	0.0871483	-0.0175718
Rhizobiaceae	Significantly depleted	0.41171	0.123443	0.000229105
Vibrio	Significantly depleted	0.397981	0.149735	0.00850301
Xenococcaceae	Significantly depleted	0.388472	0.0893426	-2.915e-05
Pseudoalteromonas	Significantly depleted	0.353259	0.10883	-0.000418104
Clostridiales	Significantly depleted	0.321712	0.14518	-8.09617e-05
Rhodobacteraceae	Significantly depleted	0.288787	0.0533471	1.34527e-05
Exiguobacterium	Significantly depleted	0.260975	0.0994275	-0.000263798
Massilia	Significantly depleted	0.246865	0.0738292	0.000165161
Brevundimonas	Significantly depleted	0.218041	0.067513	-0.00252294
Flavobacterium	Significantly depleted	0.206738	0.0423436	-0.000657151
Paracoccus	Significantly depleted	0.100055	0.0219495	-0.00253228
S24-7	Significantly depleted	0.0406746	0.0235686	-0.000262716

## Sheet: Table S3
Supplementary Table 3: The list of 97 and 91 metabolites in MC1 and MC2 clusters, their absolute fold-changes in GF versus SPF mice, and their KEGG and/or HMDB identity.
Metabolites	Clusters	Absolute fold-change	KEGG ID	HMDB ID
4-Chlorobenzoic acid	MC1	12.2446	C02370	HMDB0246393
Thymine	MC1	5.58923	C00178	HMDB0000262
Agnuside	MC1	5.23689	C09765	HMDB0036561
Trichloroacetic acid	MC1	5.11518	C11150	HMDB0042048
2-Benzylmalate	MC1	5.09234	C20653	-
Glyceric acid	MC1	5.08502	C00258	HMDB0000139
2,5-Dichloro-2,5-cyclohexadiene-1,4-diol	MC1	5.07497	C06599	-
Thioquinox	MC1	4.71996	C18946	-
4-Nitrobiphenyl	MC1	4.61993	C19473	-
Chloral hydrate	MC1	4.5257	C06899	HMDB0060451
Thymidine-5'-phosphate	MC1	4.51	C00364	HMDB0001227
4-Chlorophenol	MC1	4.44423	C02124	HMDB0246398
4-Hydroxybenzoic acid	MC1	4.39432	C00156	HMDB0000500
Hydrocortisone acetate	MC1	4.36732	C02821	-
Sodium trichloroacetate	MC1	4.24103	C18808	-
4-Pyridoxic acid	MC1	3.96585	C00847	HMDB0000017
N-Phenylacetylglycine	MC1	3.88797	C05598	HMDB0000821
Piperonyl butoxide	MC1	3.80208	C18880	-
1,2,4-Benzenetriol	MC1	3.27535	C02814	HMDB0124831
Convallatoxin	MC1	3.22098	C08858	-
4,5-Phenanthrenedicarboxylic acid	MC1	3.20397	C18252	-
1,2,3-Trihydroxybenzene	MC1	3.18496	C01108	HMDB0013674
Pantoic acid	MC1	3.16867	C00522	HMDB0240389
Phthalic acid	MC1	3.08968	C01606	HMDB0002107
Fosetyl	MC1	3.00846	C18401	-
15-oxoETE	MC1	2.80714	C04577	HMDB0010210
Dichlorprop	MC1	2.61052	C11020	HMDB0251202
Ketoleucine	MC1	2.44835	C00233	HMDB0000695
Nitrofurantoin	MC1	2.40788	C07268	HMDB0014836
Dichlorprop-P	MC1	2.25616	C20685	-
Isovaleramide	MC1	2.23787	C75541	-
L-Proline	MC1	2.0415	C00148	HMDB0000162
Acyclovir	MC1	1.93106	C06810	HMDB0014925
PAz-PC	MC1	1.86122	C00157	-
Isocitric acid	MC1	1.77086	C00311	HMDB0000193
Hymecromone	MC1	1.71049	C03081	HMDB0059622
Tolterodine	MC1	1.69831	C07750	HMDB0015170
1-Palmitoyl-2-glutaryl-sn-glycero-3-phosphocholine	MC1	1.64669	C00157	-
3-Nitroacrylic acid	MC1	1.64583	C02231	-
Pipecolic acid	MC1	1.60423	C00408	HMDB0000070
4-Oxo-4,5-dihydroimidazole-5-acetic acid	MC1	1.57756	C05133	-
Chlorthal-dimethyl	MC1	1.56234	C14744	HMDB0250144
C24:1 Sphingomyelin	MC1	1.54675	C00550	HMDB0012107
Oxandrolone	MC1	1.51412	C07346	HMDB0014759
Hydrogen carbonate	MC1	1.50702	C01353	HMDB0000595
Arabinose-5-phosphate	MC1	1.4998	C01112	HMDB0011734
Allocholic acid	MC1	1.4577	C17737	HMDB0000505
Arachidonic acid	MC1	1.45353	C00219	HMDB0001043
2-Hydroxy-cis-hex-2,4-dienoate	MC1	1.44586	C11354	-
Methyl cinnamate	MC1	1.40965	C06358	HMDB0033833
Guanabenz	MC1	1.4052	C07034	HMDB0014767
2,4-Dichlorobenzoic acid	MC1	1.39355	C06670	-
Terephthalic acid	MC1	1.39309	C06337	HMDB0002428
Allyl isothiocyanate	MC1	1.35889	C19317	HMDB0005843
2-Hydroxyfluorene	MC1	1.35272	C14460	HMDB0013163
12-HOME	MC1	1.33757	C08365	HMDB0034297
Demeton-S-methyl	MC1	1.3191	C18655	-
2,4-Diacetylphloroglucinol	MC1	1.31614	C21896	-
4-Carboxy-2-oxo-3-hexenedioate	MC1	1.31062	C05364	-
1,2-Bis(chloromethoxy)ethane	MC1	1.26755	C19348	-
(Rs)-Mevalonic Acid	MC1	1.26083	C00418	HMDB0000227
1-hexadecyl-2-(9Z-octadecenoyl)-sn-glycero-3-phosphoethanolamine	MC1	1.25282	C00350	HMDB0011157
1,3,5-Trichloro-2-methoxybenzene	MC1	1.24454	C11510	HMDB0029643
2-Chloro-3-oxohexanedioic acid	MC1	1.19885	C12836	-
LPC(0:0/18:2)	MC1	1.13365	C04438	HMDB0061700
Nitrosobenzene	MC1	1.10787	C06876	HMDB0255658
Gyromitrin	MC1	1.10603	C08305	HMDB0033952
2,5-Dichloro-cis,cis-muconic acid	MC1	1.09102	C07095	-
Gulose	MC1	1.07898	C00738	HMDB0250761
Allantoic acid	MC1	1.07089	C00499	HMDB0001209
sn-Glycerol 3-phosphate	MC1	1.05688	C00093	HMDB0000126
Coumarin	MC1	1.05302	C05851	HMDB0001218
N-Acetyl-leu-leu-tyr	MC1	1.04766	C11330	-
Hydroquinone	MC1	1.01183	C00530	HMDB0002434
3,4-Dihydroxyphenylpyruvic acid	MC1	0.832293	C04045	HMDB0125373
1-Docosanoyl-sn-glycero-3-phosphocholine	MC1	0.828655	C04230	HMDB0010398
o-Cresol	MC1	0.782484	C01542	HMDB0002055
Menthone	MC1	0.701837	C00843	HMDB0035162
Nitrofurazone	MC1	0.693578	C08042	HMDB0014480
2,3,4-Trichlorobiphenyl	MC1	0.679937	C14357	HMDB0245422
8-Geranylumbelliferone	MC1	0.636073	C21495	-
3-Hydroxyvalproic acid	MC1	0.609659	C16651	HMDB0013899
3-Dehydrosphinganine	MC1	0.595905	C02934	HMDB0001480
5-Hydroxymethyl-2-furancarboxaldehyde	MC1	0.586089	C11101	HMDB0034355
Quinoline	MC1	0.580884	C06413	HMDB0033731
N(alpha)-gamma-L-Glutamylhistamine	MC1	0.563875	C04138	-
Carbonyl sulfide	MC1	0.514106	C07331	-
Ureidoacrylic acid	MC1	0.512498	C20254	-
N-Ethylglycine	MC1	0.506447	C11735	HMDB0041945
2,4-Pentanedione	MC1	0.444591	C15499	HMDB0031648
Tridemorph	MC1	0.430338	C11285	HMDB0031810
Isopentenyl pyrophosphate	MC1	0.404881	C00129	HMDB0001347
D-Proline	MC1	0.378028	C00763	HMDB0003411
prostaglandin G2	MC1	0.366965	C05956	HMDB0003235
N-Acetylleucine	MC1	0.361265	C02710	HMDB0011756
Dibutyl phthalate	MC1	0.358557	C14214	HMDB0033244
2-(1-methyl-1H-imidazol-4-yl)acetic acid	MC1	0.352751	C05828	HMDB0002820
11-Aminoundecanoic acid	MC2	9.3367	C19325	HMDB0032669
Oxibendazole	MC2	8.24126	C73898	-
D-Erythritol 4-phosphate	MC2	7.73482	C03494	-
p-Coumaraldehyde	MC2	7.69304	C05608	HMDB0040986
Mexiletine	MC2	6.12134	C07220	HMDB0014523
Isophorone	MC2	5.51672	C14743	HMDB0031195
Octylamine	MC2	5.44282	C01740	HMDB0255916
D-Amygdalin	MC2	4.67311	C08325	HMDB0035030
Crotamiton	MC2	4.53794	D01381	HMDB0014410
Epinephrine	MC2	3.77312	C00788	HMDB0000068
Diphenamid	MC2	3.60427	C18722	-
5,8,11-Eicosatrienoic acid	MC2	3.35063	C21938	HMDB0010378
Carnitine isoC4:0	MC2	3.33507	C00318	HMDB0000736
Epsilon-caprolactam	MC2	3.29442	C06593	HMDB0062769
Etoglucid	MC2	3.27527	C19537	-
1-Hydroxy-2-naphthoic acid	MC2	3.24503	C03203	HMDB0243892
Prosulfocarb	MC2	3.18608	C18760	-
Tecostanine	MC2	3.06614	C09989	-
Enoxacin	MC2	3.04033	C06979	HMDB0014610
L-Carnitine	MC2	2.90713	C00318	HMDB0000062
Trigonelline	MC2	2.81953	C01004	HMDB0000875
1-Tetracosanoyl-sn-glycero-3-phosphocholine	MC2	2.80849	C04230	HMDB0010405
Guanosine-5'-monophosphate	MC2	2.74589	C00144	HMDB0001397
6-(2-Hydroxyethyl)-5,6-dihydrosanguinarine	MC2	2.73065	C12198	-
Navenone A	MC2	2.6828	C17019	-
L-glyceraldehyde	MC2	2.67637	C02426	-
N(5)-Hydroxy-L-ornithine	MC2	2.66063	C20850	-
Sphingosine 1-phosphate	MC2	2.65496	C06124	HMDB0000277
Glutathione	MC2	2.62416	C00051	HMDB0000125
Deoxyguanosine 5'-monophosphate(dGMP)	MC2	2.60413	C00362	HMDB0001044
Hypoxanthine	MC2	2.59154	C00262	HMDB0000157
Epigallocatechin	MC2	2.4715	C12136	HMDB0038361
cis-2-Carboxycyclohexyl-acetic acid	MC2	2.44882	C14112	-
3'-Adenylic acid	MC2	2.38586	C01367	HMDB0003540
9(S),12(S),13(S)-TriHOME	MC2	2.36487	C14833	HMDB0004708
5,6-Dimethylbenzimidazole	MC2	2.32858	C03114	HMDB0003701
Coniferyl alcohol	MC2	2.29263	C00590	HMDB0012915
Caprylic acid	MC2	2.18086	C06423	HMDB0000482
Fosphenytoin	MC2	2.17541	C07840	HMDB0015417
L-Phenylalanine	MC2	2.12367	C00079	HMDB0000159
N-Hydroxy-L-asparagine	MC2	2.08769	C03124	HMDB0032332
2-Propanethiol	MC2	1.99661	C08391	HMDB0031634
Cinoxacin	MC2	1.99631	C08052	HMDB0014965
Taurocholic acid	MC2	1.93963	C05122	HMDB0000036
Normetanephrine	MC2	1.89768	C05589	HMDB0000819
Uridine	MC2	1.87182	C00299	HMDB0000296
Phenylacetylglutamine	MC2	1.83714	C04148	HMDB0006344
MG(0:0/19:0/0:0)	MC2	1.83139	C01885	HMDB0072840
Xanthoxic acid	MC2	1.83108	C13454	-
Dinoprostone	MC2	1.80451	C05103	HMDB0001217
3-Methyl-1-hydroxybutyl-ThPP	MC2	1.79768	C15974	HMDB0006865
Pantothenic acid	MC2	1.72149	C00864	HMDB0000210
Methionine	MC2	1.71347	C00073	HMDB0000696
Methylmalonic Acid	MC2	1.66858	C02170	HMDB0000202
5'-Deoxy-5'-(Methylthio) Adenosine	MC2	1.66388	C00170	HMDB0001173
trans-Aconitic acid	MC2	1.66291	C02341	HMDB0000958
L-Tryptophan	MC2	1.6505	C00078	HMDB0000929
4-(Methylsulfanyl)-2-oxobutanoic acid	MC2	1.63971	C01180	HMDB0001553
5-Methoxyindoleacetate	MC2	1.59529	C05660	HMDB0004096
5-Acetylamino-6-formylamino-3-methyluracil	MC2	1.58812	C16365	HMDB0011105
Traumatic acid	MC2	1.58755	C16308	HMDB0000933
16-Hydroxyhexadecanoic acid	MC2	1.55228	C18218	HMDB0006294
1-O-Hexadecyl-sn-glycero-3-phosphocholine	MC2	1.54057	C00157	-
Pyrophosphate	MC2	1.47929	C00013	HMDB0000250
Betaine	MC2	1.47208	C00719	HMDB0000043
Succinic acid	MC2	1.4202	C00042	HMDB0000254
L-Tyrosine	MC2	1.41185	C00082	HMDB0000158
N2-(Carboxyethyl)-L-arginine	MC2	1.36556	C06655	-
Voriconazole	MC2	1.33643	C07622	HMDB0014720
Hexadecanedioic acid	MC2	1.3117	C19615	HMDB0000672
L-Valine	MC2	1.30081	C00183	HMDB0000883
Oxydemeton-methyl	MC2	1.29399	C18664	-
D-Fructose-6-phosphate	MC2	1.29003	C00085	HMDB0000124
Pseudouridine	MC2	1.26839	C02067	HMDB0000767
Dodecanedioic Acid	MC2	1.26713	C02678	HMDB0000623
Methyloxaloacetate	MC2	1.24524	C06030	-
Dimethylallyl phosphate	MC2	1.24424	C21214	-
Methimazole	MC2	1.24322	C07190	HMDB0014901
2-Amino-1-phenylethanol	MC2	1.19612	C02735	HMDB0001065
Acetylcholine chloride	MC2	1.18952	C08201	-
gamma-Glutamyl-beta-cyanoalanine	MC2	1.17791	C05711	HMDB0060478
Pyruvic Acid	MC2	1.17259	C00022	HMDB0000243
Methyl hexadecanoic acid	MC2	1.12931	C16995	HMDB0061859
(+)-Cucurbic acid	MC2	1.12839	C08482	HMDB0029388
(±)13-HpODE	MC2	1.12674	C04717	HMDB0003871
Piperidine	MC2	1.09336	C01746	HMDB0034301
L-Isoleucine	MC2	1.06007	C00407	HMDB0000172
Iminoaspartic acid	MC2	1.04139	C05840	HMDB0001131
N-Nitrosodibutylamine	MC2	1.0156	C19277	HMDB0255202
Chlorambucil	MC2	1.00189	C06900	HMDB0014436
2'-Deoxyadenosine-5'-monophosphate	MC2	0.996581	C00360	HMDB0000905

## Sheet: Table S4
Supplementary Table 4: The list of pathways enriched for host genes in TC1 and TC2 clusters, their enrichment ratio, P-values, and the host genes enriched.
Pathways	Enrichment ratio	P-value	Clusters	Host genes
SLE genetic marker-specific pathways in B cells	7.72758	1.87249e-08	TC1	BANK1, BLK, CD22, CD79A, CD79B, CDKN1B, CYBA, CYBB, FCGR2B, IKZF1, IKZF3, IL2RG, IL5RA, IRF9, ITPR3, NCF1, PLCG2, PRKCB, PTPN6, REL, STAT1, SYK, TLR7, TNF, TNFRSF13B, TNFRSF17
Role of B cells in SLE	6.33361	4.63867e-07	TC1	CBL, CD19, CD22, CD28, CD40LG, CD79A, CD79B, FCGR2B, HLA-DMB, HLA-DOA, HLA-DOB, ICOS, IL6R, ITGAL, LTA, PIK3CD, PTPN6, PTPRC, REL, SYK, TNF, TNFRSF13B, TNFRSF17
B cell signaling	6.12261	7.54036e-07	TC1	CBL, CD19, CD22, CD40LG, CD79A, CD79B, IL6R, ITPR3, MALT1, MS4A1, PIK3CD, PLCG2, PRKCB, PTPN6, REL, SEMA4D, SYK, TNFRSF13B, TNFRSF17
Impaired inhibition of Th17 cell differentiation	5.68329	2.07352e-06	TC1	IL12B, IL12RB1, IL1B, IL23R, IL27, IL27RA, IL2RG, IL6R, IRF4, RORC, STAT1
Memory CD8+ T cells signaling	5.55214	2.8045e-06	TC1	CCL5, CCR4, CCR7, CD8A, CD8B, EOMES, IL1B, IL2RG, IL7R, ITGA4, ITGAL, REL, SELPLG, TBX21, TNF
T cell subsets: cell surface markers	5.50081	3.15638e-06	TC1	BTLA, CCR4, CCR6, CCR7, CD8A, CD8B, CTLA4, CXCR3, IL12RB1, IL23R, IL27RA, IL7R, SELL, SLAMF6
Role of iNKT and B cells in T cell recruitment	5.36881	4.27751e-06	TC1	AICDA, CD19, CD5, CD79A, CD79B, CR2, CXCR3, CXCR5, IL2RG, ITGA4, ITGAL, ITK, REL, STAT1, TBX21, TNF
Sialic-acid receptors signaling	5.15858	6.941e-06	TC1	CD22, CD79A, CD79B, PTPN6, PTPRC, SIGLEC1, SPN
Chemokines in inflammation	5.03604	9.20364e-06	TC1	CCL5, CD68, CD8A, CD8B, FCGR1A, HLA-DMB, HLA-DOA, HLA-DOB, IL1B, ITGA4, ITGAL, PTPRC, SELL, SELPLG, TNF
IL-27 signaling pathway	4.94275	1.14092e-05	TC1	CD28, IL12B, IL12RB1, IL27, IL27RA, ITGAL, PIM1, REL, STAT1, TBX21
Differentiation and clonal expansion of CD8+ T cells	4.88653	1.29859e-05	TC1	CD28, CD40LG, CD8A, CD8B, FASLG, HLA-DMB, HLA-DOA, HLA-DOB, IL12B, IL12RB1, IL27, IL27RA, ITGAL, REL, STAT1, TBX21, TNFRSF9
Immunological synapse between dendritic and CD8+ T cells	4.61346	2.43522e-05	TC1	CD28, CD8A, CD8B, CTLA4, ICOS, IL12B, IL12RB1, ITGAL, LCK, PDCD1, REL, TNFRSF9, TNFSF11
Th17 cell differentiation	4.54849	2.82821e-05	TC1	CD28, HLA-DMB, HLA-DOA, HLA-DOB, IL12B, IL12RB1, IL17RA, IL1B, IL23R, IL2RG, IL6R, IRF4, REL, RORC
NK cell functions	4.47376	3.35922e-05	TC1	CCL5, CCR6, CIITA, CXCR3, FASLG, HLA-DMB, HLA-DOA, HLA-DOB, IL2RG, ITGAL, KLRC1, REL, STAT1, TNF
CD8+ Tc1 cell functions	4.44806	3.56398e-05	TC1	CASP1, CD28, CD8A, CD8B, FASLG, HLA-DMB, HLA-DOA, HLA-DOB, IL12B, IL1B, TNF, TNFRSF1B
Role of IL-23/ T17 pathogenic axis in psoriasis	4.43879	3.64091e-05	TC1	CCR6, CD28, CD40LG, HLA-DMB, HLA-DOA, HLA-DOB, IL12B, IL12RB1, IL17RA, IL1B, IL23R, IL2RG, IL6R, IRF4, REL, RORC
Immune response_Inhibitory PD-1 signaling in T cells	4.31522	4.83933e-05	TC1	CBLB, CD28, CD8A, CD8B, CDKN1B, EOMES, HLA-DMB, HLA-DOA, HLA-DOB, ITGAL, LCK, PDCD1, PIK3CD, PTPN6, SYK, TBX21
Immune response_BCR pathway	4.31522	4.83933e-05	TC1	CD19, CD22, CD79A, CD79B, CR2, FCGR2B, ITPR3, MALT1, PIK3CD, PLCG2, PRKCB, PTPN6, PTPRC, REL, SYK, VAV2
Regulatory T cells in murine model of contact hypersensitivity	4.19482	6.38524e-05	TC1	CD8A, CD8B, CTLA4, FASLG, HLA-DMB, HLA-DOA, HLA-DOB, ITGAL, REL, SELPLG, TNF, TNFRSF1B
Immune response_IL-10 signaling pathway	4.06326	8.64443e-05	TC1	FCER2, FCGR1A, FCGR2B, HLA-DMB, HLA-DOA, HLA-DOB, IL10RA, IL12B, IL1B, IRS2, MMP9, PIK3CD, REL, STAT1, TNF
Immune response_Naive CD4+ T cell differentiation	4.06326	8.64443e-05	TC1	CD28, CD40LG, HLA-DMB, HLA-DOA, HLA-DOB, IL12B, IL1B, IRF4, REL, RORC, RUNX3, SPI1, STAT1, TBX21, TNF
Immune response_Antiviral actions of Interferons	4.00369	9.91541e-05	TC1	ADAR, CIITA, CREBBP, EIF2AK2, EP300, HLA-DMB, HLA-DOA, HLA-DOB, IRF9, OAS1, OAS2, OAS3, STAT1
Th17 cells in CF (mouse model)	3.871	0.000134586	TC1	CD28, HLA-DMB, HLA-DOA, HLA-DOB, IL12B, IL12RB1, IL17RA, IL1B, IL23R, IL2RG, IL6R, IRF4, REL, RORC
Differences between Langerhans cells and dermal dendritic cells in allergic contact dermatitis	3.85884	0.000138409	TC1	CCR7, CD28, CD40LG, CD8A, CD8B, HLA-DMB, HLA-DOA, HLA-DOB, ICOS, PDCD1, TNF
Th17 cells in CF	3.832	0.000147232	TC1	CCR6, CD28, HLA-DMB, HLA-DOA, HLA-DOB, IL12B, IL12RB1, IL17RA, IL1B, IL23R, IL2RG, IL6R, IRF4, REL, RORC
Generation of cytotoxic CD8+ T cells in COPD	3.81671	0.000152506	TC1	CD40LG, CD8A, CD8B, CTLA4, HLA-DMB, HLA-DOA, HLA-DOB, IL12B, IL12RB1, ITGAL, REL, TNFRSF9
Immune response_Th17, Th22 and Th9 cell differentiation	3.81094	0.000154545	TC1	CD28, CD40LG, HLA-DMB, HLA-DOA, HLA-DOB, IL12B, IL1B, IL2RG, IL6R, IRF4, REL, RORC, SPI1, TNF
Th1 and Th17 cells in an autoimmune mechanism of emphysema formation in smokers	3.7044	0.000197516	TC1	CCR4, CCR6, CD28, CXCR3, HLA-DMB, HLA-DOA, HLA-DOB, IL17RA, IRF7, MMP9, RORC
Rheumatoid arthritis (general schema)	3.61764	0.000241189	TC1	CD28, CD40LG, FCGR1A, HLA-DMB, HLA-DOA, HLA-DOB, IL12B, IL1B, ITGA4, ITGAL, MMP9, PTPN22, TNF, TNFRSF1B, TNFSF11
Th17 cytokines in COPD	3.61754	0.000241245	TC1	CD28, CD8A, CD8B, CXCR3, HLA-DMB, HLA-DOA, HLA-DOB, IL12B, IL17RA, IL1B, MMP9, REL, RORC
Cytoskeleton remodeling_RalB regulation pathway	1.46108	0.0345877	TC2	PLCD1, RGL3
Cholesterol metabolism	1.41217	0.0387105	TC2	CYP27A1, HSD3B7
Folic acid metabolism	1.3669	0.0429637	TC2	AMT, FPGS
Bile Acid Biosynthesis	1.3669	0.0429637	TC2	CYP27A1, HSD3B7
Putative glucocorticoid- and LABA-mediated inhibition of pro-fibrotic signaling in airway fibroblasts/myofibroblasts	1.36503	0.0431491	TC2	COL3A1, DUSP1, FOS
Bile Acid Biosynthesis / Rodent version	1.32483	0.0473335	TC2	CYP27A1, HSD3B7
Renal secretion of organic electrolytes / Rodent version	1.28561	0.0518068	TC2	ABCC1, SLC15A2
Transcription_Role of AP-1 in regulation of cellular metabolism	1.21833	0.0604874	TC2	ALDOA, FOS, ITGA5
Neurophysiological process_nNOS signaling in neuronal synapses	1.18226	0.0657263	TC2	DLG4, RASD1
Extracellular matrix-regulated proliferation of airway smooth muscle cells in asthma	1.18217	0.0657397	TC2	COL3A1, FOS, ITGA5
TMPRSS2-ERG fusion in Prostate Cancer	1.10093	0.079263	TC2	FOS, ITGA2B, NOS3
Transcription_P53 signaling pathway	1.07169	0.0847825	TC2	ATR, DUSP1, FOS
Immune response_Production and main functions of biologically active leukotrienes and Lipoxin A4	1.07035	0.0850451	TC2	ABCC1, ALOX12
Transport_RAB5A regulation pathway	1.04602	0.0899459	TC2	RABGGTA, TSC2
Role of platelets in allograft rejection	1.02556	0.0942843	TC2	COL3A1, GRIK4, ITGA2B
Apoptosis and survival_NO synthesis and signaling	0.970344	0.107067	TC2	DLG4, FOS, NOS3
Pro-oncogenic action of PTHrP in breast cancer	0.960248	0.109585	TC2	FOS, ITGA5
Role of stellate cells in progression of pancreatic cancer	0.959226	0.109843	TC2	COL3A1, FOS, ITGA5
Development_Transcriptional regulation of megakaryopoiesis	0.923259	0.119328	TC2	ITGA2B, MPL
TGF-beta-induced fibroblast/ myofibroblast migration and extracellular matrix production in asthmatic airways	0.908096	0.123567	TC2	COL3A1, FOS, ITGA5
CTP/UTP metabolism	0.898703	0.126269	TC2	EXOSC6, PCYT1B, POLRMT
PXR-mediated direct regulation of xenobiotic metabolizing enzymes / Rodent version	0.88957	0.128952	TC2	ABCC3, CYP27A1
Arginine metabolism/ Rodent version	0.873845	0.133707	TC2	NOS3, SAT1
Th2-cytokines induced expression of Mucin 5AC and maintenance of mucous cell phenotype in normal airway epithelium	0.873845	0.133707	TC2	CLCA1, SCGB1A1
Interconnectivity between Folic acid and Fluorouracil pathways in gastric cancer	0.85881	0.138417	TC2	ABCC3, AQP3
PXR-mediated direct regulation of xenobiotic metabolizing enzymes / Human version	0.85881	0.138417	TC2	ABCC3, CYP27A1
Development_CNTF receptor signaling	0.844429	0.143077	TC2	FOS, TSC2
Th2-cytokines-induced expression of mucins in asthma	0.844429	0.143077	TC2	CLCA1, MUC5B
Th2 cytokine- and TNF-alpha-induced inflammatory response in asthmatic airway fibroblasts	0.830666	0.147684	TC2	FOS, ITGA5
CCL2 in Prostate Cancer	0.830666	0.147684	TC2	NUP85, TSC2
